# Supplementary material for: Effect of Obesity and High-Density Lipoprotein Concentration on the Pathological Characteristics of Alzheimer’s Disease in High-Fat Diet-Fed Mice
Source: Int J Mol Sci. 2022 Oct 14;23(20):12296. doi: 10.3390/ijms232012296 (PMC9603479; doi:10.3390/ijms232012296)
Supplement: Supplementary file 1 [file ijms-23-12296-s001.zip]

Archive with 1 entries (1 files):
- ijms-1884574 - supplementary.pdf
